# Supplementary material for: Empirical delineation of the forest-steppe zone is supported by macroclimate
Source: Sci Rep. 2023 Oct 13;13:17379. doi: 10.1038/s41598-023-44221-4 (PMC10575856; doi:10.1038/s41598-023-44221-4)
Supplement: Supplementary file 5 — Supplementary Information S5. [file 41598_2023_44221_MOESM5_ESM.zip]

Archive with 7 entries (7 files):
- forest_steppe.dbf
- forest_steppe.gpkg
- forest_steppe.png
- forest_steppe.prj
- forest_steppe.RData
- forest_steppe.shp
- forest_steppe.shx
