# Supplementary material for: Empirical delineation of the forest-steppe zone is supported by macroclimate
Source: Sci Rep. 2023 Oct 13;13:17379. doi: 10.1038/s41598-023-44221-4 (PMC10575856; doi:10.1038/s41598-023-44221-4)
Supplement: Supplementary file 7 — Supplementary Information S7. [file 41598_2023_44221_MOESM7_ESM.zip]

Archive with 3 entries (3 files):
- correlation_matrix.png
- correlation_matrix.RData
- correlation_matrix.xlsx
